# Supplementary material for: Immunization coverage and its associated factors among children aged 12–23 months in Ethiopia: An umbrella review of systematic review and meta-analysis studies
Source: PLoS One. 2024 Mar 7;19(3):e0299384. doi: 10.1371/journal.pone.0299384 (PMC10919590; doi:10.1371/journal.pone.0299384)
Supplement: S2 Table — (XLSX) [file pone.0299384.s002.xlsx]

## Sheet: coverage and factor final extra
ID	Author	Publicationyear	Reviewaim	Propcoverage (%)	Secoverage	Samplesize	Noprimarystudies	Studydesign	Place of delivery (OR)	PD-selog_ORCI	Residence(OR)	Res-selog_OR-CI	ANC visit(OR)	ANC-selog_OR-CI	K/dge schedule (OR)	IS_selog OR CI	K/dge immu(OR)	KI_selog OR CI	TT vaccination(OR)	TT_selog OR CI	Distance (OR)	Dis_selog OR CI	Education (OR)	Edu_selog OR CI	HH visit(OR)	HH_selog OR CI
1	Biset et al./2021	2021	coverage and predictors	65	0.523385	8305	16	Cross sectional	2.12	0.0886851	2	0.133604	3.2	0.130313	2.54	0.117361	3.63	0.128679			2.43	0.10729			2.23	0.308595
2	Eshete et al./2020	2020	coverage and predictors	58.92	0.333949	21672	30	Cross sectional	1.87	0.0557067	1.75	0.108181	2.38	0.0746236	2.06	0.140883	3.83	0.145778	1.4	0.0775704			2.29	0.837648	2.23	0.158999
3	Nour et al./2020b	2020	determinants			15042	26	UMCC_5 CC_21	1.86	0.321416	2.11	0.380843	3.11	0.32573	2.49	0.312188	2.43	0.266301	3.83	0.187199	1.74	0.526844	2.45	0.831298
4	Ketema et al./2020	2020	coverage only	60	0.445472	12094	21	Cross sectional
5	Nour et al./2020a	2020	coverage only	47	0.352494	20048	28	Cross sectional
